# Supplementary material for: Patient Experiences and Treatment Satisfaction with Mini-Dose Glucagon as a Treatment for Hypoglycemia Following Repeated, Prolonged Fasts in Type 1 Diabetes During Ramadan
Source: J Clin Med. 2025 May 6;14(9):3222. doi: 10.3390/jcm14093222 (PMC12072777; doi:10.3390/jcm14093222)
Supplement: Supplementary file 1 [file jcm-14-03222-s001.zip]

Archive with 1 entries (1 files):
- jcm-3578807-supplementary.pdf
